# Supplementary material for: The Phenylpropanoid Gatekeeper CtPAL1 Coordinates ABA-Induced Flavonoid Biosynthesis and Oxidative Stress Tolerance in Safflower (Carthamus tinctorius L.)
Source: Plants (Basel). 2025 Nov 26;14(23):3606. doi: 10.3390/plants14233606 (PMC12694366; doi:10.3390/plants14233606)
Supplement: Supplementary file 1 [file plants-14-03606-s001.zip]

Archive with 1 entries (1 files):
- plants-3958595-supplementary.pdf
